# Supplementary material for: Integration of Metabolomic and Clinical Data Improves the Prediction of Intensive Care Unit Length of Stay Following Major Traumatic Injury
Source: Metabolites. 2021 Dec 31;12(1):29. doi: 10.3390/metabo12010029 (PMC8780653; doi:10.3390/metabo12010029)
Supplement: Supplementary file 1 [file metabolites-12-00029-s001.zip]

Archive with 5 entries (5 files):
- Figure S1.pptx
- Figure S2.pptx
- Figure S3.pptx
- Supplementary file 1.xlsx
- Supplementary file 2.xlsx
