# Supplementary material for: Integration of Metabolomic and Clinical Data Improves the Prediction of Intensive Care Unit Length of Stay Following Major Traumatic Injury
Source: Metabolites. 2021 Dec 31;12(1):29. doi: 10.3390/metabo12010029 (PMC8780653; doi:10.3390/metabo12010029)
Supplement: Supplementary file 1 [file metabolites-12-00029-s001.zip › Supplementary file 1.xlsx]

## Sheet: sirs_t1_met1rn
Sample	DualPOP	AgeatInjury1	Time	MCB	ISS	NISS	Mode1	APACHEII_1	SAPS2_1	SOFA_1	HR_Med_1	Temp_Med_1	MAP_Med_1	InjurytoUHB	GCS	TRISS	RTS	GMCSF	YoungOld	GFR	TimeT	Operation	DHEA	DHEAS	Adione	DHEA_div_DHEAS	DHEA_div_DHEASUnits	CORTISOL_DHEA	IL1b	IL4	IL6	IL8	IL10	IL13	IL17	TNFa	HMGB1	NISS_Cat	CREAT	EOSINS	HCT	LYMPHS	MCH	MCHC	MCV	MONOS	NEUTS	RBC	RDW
1	Yes	21.8328	1.875	1	21	29	Explosive	26	54	14	110	38.1	59	1.2875	3	27.06	2.9304	0	1	87.822	2	1	3.125	5.97625	1.04895	0.522903	0.000522903	32.5704	2	0	1438.12	198.67	7	6	0	9	0.944238	2	112	0	0.24	0.8	28.9	34.7	83.3	0.4	4.6	2.85	15.5
2	Yes	23.4347	2.75	1	17	17	Explosive	23	52	10	111	37.5	79	1.9875	3	60.45	4.0936	38.48	1	127.515	2	2	2.08333	2.40929	1.3986	0.864707	0.000864707	20.5399	2	0.11	509.18	93.61	7	4	0	13.54	1.37048	1	79	0	0.25	0.4	29	33.9	85.7	0.2	1.2	2.93	14.1
3	Yes	29.6743	2.75	1	21	29	Explosive	19	40	12	90	37.9	75	1.98194	15	88.11	5.945	0	1	162.536	2	2	4.51389	5.71717	1.74825	0.789531	0.000789531	27.5822	2	0	758.39	89.49	6	6	0	9	2.6461	2	84	0.4	0.29	0.8	29.8	34.4	86.6	0.5	4.2	3.36	15.2
4	No	33.5653	2.58333	1	75	75	Explosive	12	44	8	86	37	75	1.82083	15	18.06	5.945	0	1	161.982	2	1	6.25	3.05223	1.3986	2.04768	0.00204768	22.7406	2	0	508.7	52.44	7	6	8.11	8	1.5301	3	53	0.1	0.25	0.2	29.4	32.9	86.6	0.2	2.4	2.88	14.1
5	No	33.1728	2.91667	1	34	34	Explosive	20	52	9	62	37	67	2.14167	3	50.5	4.094	20.44	1	122.578	2	1	3.125	5.97625	1.04895	0.522903	0.000522903	47.2418	2	0	983.68	148.71	15	49.83	4.77	9	5.30675	2	102	0.1	0.33	1.1	31.2	34.9	89.6	0.5	3.3	3.65	15.5
6	No	22.651	1	1	13	22	Explosive	6	15	5	74	36.5	81	0.970833	15	98.8	7.8408	0	1	129.402	1	1	5.20833	5.2656	4.54545	0.989125	0.000989125	34.7711	2	0	71.83	45.41	3	2	0	6	5.30675	2	83	0	0.31	0.7	29.3	33.6	87.1	0.6	5.7	3.58	14.9
7	No	25.8734	2.04167	1	14	27	Explosive	22	50	9	65	37.9	69	1.40625	15	98.7	7.841	0	1	114.073	2	1	2.08333	4.73109	1.74825	0.44035	0.00044035	25.8216	2	0	527.46	88.53	6	6	0	4	2.16797	2	90	0	0.31	0.7	29.3	33.6	87.1	0.6	5.7	3.58	14.9
8	Yes	22.2076	1.95833	1	20	24	Explosive	15	46	11	96	38.3	63	1.31319	15	98.6	7.841	34.26	1	114.155	2	1	8.68056	3.70582	1.74825	2.34241	0.00234242	40.9331	4	0.11	2807.08	182.35	9	48.75	0	11.18	5.3601	2	72	0.1	0.28	0.5	29	33.4	86.2	0.3	5.1	3.24	15
9	Yes	24.4747	1.91667	1	21	29	GSW	21	55	15	73	37	68	1.41389	15	97.99	7.8408	40.53	1	122.052	2	1	4.16667	2.22554	0.35	1.8722	0.0018722	54.5775	3	3.25	442.76	167.09	8	3	8.11	25.07	3.49633	2	83	0.1	0.31	0.4	28.8	33.4	86	0.4	2.6	3.65	15.6
10	No	35.2572	1.5	1	17	41	Explosive	16	44	6	97	38.1	83	1.40625	15	98.9	7.841	4.71	1	143.5	2	1	2.08333	2.03266	2.7972	1.02493	0.00102493	25.8216	2	0.01	940.87	79.53	21.71	8.39	6.92	3.72	4.93046	3	59	0	0.29	0.5	29.8	34.4	84.6	0.5	4.4	3.29	14.3
11	Yes	28.2132	1.41667	1	34	34	Explosive	27	57	15	85	36.6	94	1.27083	13	95.44	7.8408	0	1	145.011	2	1	9.02778	6.46739	3.14685	1.39589	0.00139589	68.9554	1	0	338.49	69.5	31.13	0	0	0	4.20155	2	56	0.1	0.24	0.7	30	35.9	83.7	0.3	3	2.83	13.7
12	Yes	30.077	2.66667	1	17	36	Explosive	14	36	10	68	38.5	93	2.02292	3	2.55	2.9304	0	1	112.75	2	1	5.90278	6.27717	2.44755	0.940356	0.000940356	26.2617	1	0	389.43	60.68	2	0	0	0	2.04447	2	70	0.1	0.28	0.6	29.4	33.8	85.4	0.4	5.3	3.2	14.6
13	Yes	20.9767	3.54167	1	17	29	Explosive	25	56	9	99.5	36.7	87.5	0.711111	3	60.45	4.0936	0	1	196.8	2	2	2.08333	2.69196	2.7972	0.77391	0.00077391	30.6631	1	0	109.12	26.06	5	0	0	0	5.93141	2	56	0.4	0.24	0.6	30	34.9	86.1	0.8	4	2.8	14.3
14	Yes	28.0749	1.125	1	26	45	Explosive	14	36	7	99.7	37.5	86	1.09167	3	45.97	4.0936	0	1	143.127	2	1	2.08333	3.37357	2.44755	0.617546	0.000617546	31.9507	0	0	46.76	15	2	1	0	0	7.22661	3	74	0.4	0.34	1.1	29.2	34	85	0.6	6.4	3.91	14.7
15	Yes	23.8815	1.58333	1	38	43	GSW	31	58	10	96.5	37.1	67.2	1.43542	14	94.16	7.8408	1	1	137.786	2	1	2.08333	1.27238	2.0979	1.63735	0.00163735	35.5942	0	0	172.36	10	2	6	0	1	10.1265	3	80	0	0.32	1	29.8	34.2	86.9	0.7	5.8	3.62	14.4
16	Yes	25.058	1.875	1	16	36	GSW	27	54	13	82	38	78	1.46319	13	98.54	7.8408	2	1	105.757	2	1	1.49	5.58	0	0.267025	0.000267025	23.963	0	0	319.19	55	1	4	3	1	2.45337	2	107	0	0.2	0.7	29.9	34.9	84.4	0.3	5.4	2.27	14.5
17	Yes	29.3567	1.75	1	30	54	Explosive	23	49	11	105	36.7	83.5	1.46528	3	24.05	3.361	0	1	150.715	2	1	4.86111	5.2954	2.0979	0.917988	0.000917988	43.4417	0	0	126.83	14	2	0	0	0	4.94128	3	74	0	0.27	0.3	29.1	33.6	86.7	0.5	5.1	3.09	15.9
18	Yes	28.7444	2.41667	1	29	50	Explosive	25	56	10	75	36.8	68.3	0.846644	13	96.66	7.8408	0	1	145.011	2	2	2.08333	3.21941	1.74825	0.647117	0.000647117	67.2646	0	0	652.24	31	2	1	0	1	9.43829	3	76	0.1	0.34	0.7	29.5	32.8	89.8	1.3	13.3	3.73	14.2
19	Yes	26.9337	1.75	1	20	29	Explosive	14	18	17	111	37.1	96.3	1.07014	3	55.7	4.0936	0	1	196.8	2	1	11.1111	5.85766	1.74825	1.89685	0.00189685	18.1791	0	0	342	47	3	0	0	0	4.34996	2	56	0.1	0.3	0.6	29.7	34.5	85.5	0.8	6.5	3.43	13.7
20	Yes	21.8435	1.95833	1	20	41	Explosive	29	59	11	102	38	81	1.18889	3	55.7	4.0936	0	1	111.368	2	1	11.11	7.99	0	1.39049	0.00139049	192.909	0	0	405	80	6	4	0	2	3.31483	3	92	0	0.3	0.8	29.6	33.6	88.1	0.8	4.8	3.45	15.6
21	Yes	25.0522	2.95833	1	30	50	Explosive	28	51	7	110.5	37.7	79.16	0.952083	3	13.27	2.6284	0	1	121.677	2	2	10.07	5.91	9.79	1.70389	0.00170389	21.4844	1	0	378	156	4	1	0	0	5.36854	3	93	0.5	0.38	0.7	29.9	33	90.7	0.5	5.3	4.18	15.9
22	No	23.4483	3.83333	1	25	50	GSW	0	12	0	85	36.2	101.5	3.04167	15	96.57	7.55	0	1	186.375	2	2	6.25	5.21	5.94	1.19962	0.00119962	18.3293	0	0	10	10	0	0	0	0	4.42999	3	61	0.3	0.38	1.3	29.9	35.2	85	1	6.5	4.41	12.8
23	No	28.1164	4.79167	1	16	34	GSW	20	16	1	131	36.3	51.6	2.54514	3	62	4.0936	0	1	142.133	3	1	2.08	3.66	4.9	0.568306	0.000568306	12.9207	0	0	5	6	1	1	0	0	3.68538	2	63	0.1	0.25	1.1	28	32.8	85.5	0.6	3.3	2.96	13.4
24	No	31.6535	2.16667	1	18	22	GSW	22	62	9	67	38.3	69.33	2.0875	15	98.34	7.8408	0	1	125.691	2	1	1.49	4.26	2.45	0.349765	0.000349765	13.0779	0	0	152	36	12	12	0	11	4.13302	2	88	0.1	0.29	1	28.8	33.4	84.1	0.9	4.7	3.4	13
25	No	23.6018	1.125	1	20	36	Explosive	22	50	6	77.5	38.2	73.33	1.09444	3	55.7	4.0936	16	1	106.039	2	1	6.25	3.98	5.59	1.57035	0.00157035	43.4915	1	0	957	216	11	19	26	48	1.82141	2	87	0	0.37	0.9	29.8	33.9	86.4	0.7	2.7	4.16	14.6
26	No	29.2771	1.83333	1	27	59	Explosive	25	55	10	116.5	37.6	91.5	0.925	3	44.36	4.0936	7	1	95.811	2	1	4.51	4.31	12.59	1.0464	0.0010464	19.0085	1	1	1394	110	15	3	0	7	2.66207	3	114	0.1	0.23	0.8	29.8	34.2	87	0.4	3.3	2.62	14.4
27	No	21.5727	1	1	29	54	Explosive	29	52	10	89	37.5	75.3	0.909722	14	97.6	7.841	3	1	126.493	1	1	11.46	2.33	6.64	4.91845	0.00491846	42.7311	1	1	955	113	18	28	2	9	1.65949	3	79	0.1	0.25	0.8	29.8	35.1	83.6	0.3	3.7	2.92	15.2
28	Yes	26.9114	2.125	1	42	57	Explosive	34	68	15	134	38.5	73.3	2.45764	15	92.6	7.841	9	1	129.15	2	1	6.6	9.05	1.4	0.729282	0.000729282	42.1037	2	1	1237	239	9	10	2	11	4.20014	3	63	0	0.28	0.3	30.1	34	88.5	0.2	3.3	3.21	14
29	No	22.3232	2	1	16	29	Explosive	21	48	8	121	38.3	79.33	1.89653	15	98.54	7.8408	4	1	169.644	2	1	3.82	4.88	0.35	0.782787	0.000782787	38.0245	1	0	280	27	2	3	0	6	3.2291	2	55	0.1	0.23	1	29.4	34.1	85.7	0.3	4.7	2.65	13.6
30	No	26.5911	1.91667	1	33	33	Explosive	19	44	9	99	37.9	88	1.31944	15	95.71	7.841	0	1	125.838	2	1	1.49	4.26	2.45	0.349765	0.000349765	40.3555	0	0	144	28	0	0	0	5	2.37802	2	78	0.2	0.32	0.6	29.5	35.1	84	0.6	4.9	3.76	14.5
31	Yes	27.1421	4.58333	1	16	41	Explosive	29	54	10	109	38.9	77	0.8625	15	98.5	7.841	0	1	104.898	3	1	4.17	2.45	6.29	1.70204	0.00170204	22.2902	1	0	99	25	6	0	0	6	4.78237	3	106	0.1	0.28	0.7	28.7	33.5	85.9	0.5	2.7	3.27	14.8
32	Yes	24.0779	1.125	1	21	41	Explosive	27	0	0	113	37.4	70	1.00069	3	54.09	4.0936	1	1	147.6	2	1	8.33	7.98	1.4	1.04386	0.00104386	42.4383	0	0	771	69	11	0	2	9	4.52791	3	87	0.1	0.28	0.7	31	35.3	87.8	0.7	6.6	3.13	14.1
33	No	19.147	1.20833	1	26	30	Explosive	25	51	9	76	36.8	73	1.00417	14	97.24	7.8408	3	1	148.83	2	1	2.78	4.58	10.84	0.606987	0.000606987	35.1852	0	0	730	81	8	13	2	9	2.13702	2	65	0.1	0.29	0.6	31.5	34.6	90.7	0.8	4.4	3.16	15.6
34	Yes	29.1431	1.04167	1	25	34	GSW	7	21	3	78	37	91	0.850602	15	96.57	7.55	0	1	153.034	2	1	1.49	3.87	8.39	0.385013	0.000385013	20.5314	0.62	0	76.04	40.87	0	0	0	1.87	2.52792	2	89	0	0.27	0.8	31	34.6	88.5	0.5	6.2	3.06	13.9
35	Yes	27.6451	1.25	1	45	50	Explosive	18	0	0	90	36.8	75	1.24028	15	91.08	7.8408	0	1	135.6	2	1	5.21	6.34	12.24	0.821767	0.000821767	24.8457	1.06	0	655.47	185.13	12.17	3.31	0	0.41	10.4254	3	82	0.1	0.24	0.4	30.7	35	87.7	0.1	3.2	2.76	14.5
36	Yes	27.0124	1.08333	1	25	41	GSW	30	60	9	78	38	77	1.06181	3	47.59	4.0936	0	1	101.7	2	2	5.56	4.59	8.74	1.21133	0.00121133	43.4417	0.55	0	1076.19	125.61	7.18	1.5	0	0.26	2.50229	3	123	0.1	0.34	0.9	31.1	34.6	90	0.6	5.6	3.75	13.6
37	No	21.6681	2	2	16	16	Electrical	17	51	6	116	36.2	113	-0.0914583	3	80.9	4.094	0	1	154.074	2	1	1.49	0.48	9.79	3.10417	0.00310417	21.1839	1	0	579	67	4	0	0	2	4.16347	1	60	0.1	0.32	0.4	30.9	33.3	92.6	0.5	4.1	3.38	12.7
38	Yes	49.5591	3.79167	0	34	34	Explos	34	69	12	106	36.5	71	-0.0579051	15	95.5	7.841	0	2	50.225	2	2	2.43	1.67	3.5	1.45509	0.00145509	27.8285	0	1	220	94	22	4	4	0	5.52803	2	156	0	0.28	0.6	29.1	33.8	85.9	1.5	15.7	3.2	16.1
39	No	24.1361	4.54167	0	17	17	Blunt	21	48	10	99	37.5	78	0.0997801	15	98.9	7.841	0	1	161.278	3	2	6.25	4.68	4.2	1.33547	0.00133547	19.3127	0	0	8	22	1	3	2	0	3.18114	1	58	0.2	0.24	0.8	30	34.7	85.2	0.7	3.5	2.8	12.6
40	No	49.2852	1	0	26	34	Blunt	8	22	5	89	36.5	100	0.0444444	14	97	7.55	0	2	99.938	1	2	5.56	4.9	7.69	1.13469	0.00113469	30.8698	0	0	192	44	6	0	0	0	2.35712	2	112	0	0.45	2.4	31.3	32.7	95.5	1.3	12.5	4.67	13.2
41	Yes	46.5926	2.5	0	13	22	Blunt	25	54	9	85	36.5	71	-1.60352	3	85.5	4.094	1	1	153.558	2	2	1.49	1.4	0.39	1.06429	0.00106429	13.5802	0	0	267	42	5	0	1	4	9.00768	2	64	0.4	0.24	1.2	29.7	34.3	86.4	0.6	7.1	2.73	13.1
42	Yes	42.0021	0.125	0	38	50	Blunt	20	26	5	90	37.2	97	0.118935	10	79.7	6.171	12.95	1	138.325	1	1	9.02778	6.46739	3.14685	1.39589	0.00139589	68.9554	0.1	0.22	728.41	158.07	94.51	2.54	0	0.26	10.1325	3	61	0	0.26	0.3	30.2	33.7	87.3	0.4	11.5	2.96	14
43	Yes	20.9196	0.5	0	34	43	Penetr	7	21	3	78	37	91	0.559896	15	95.4	7.841	0	1	77.684	1	1	22.53	12.32	1.33	1.82873	0.00182873	35.3261	0.75	0	160.49	45.75	32.15	0.28	0	3.29	3.65571	3	133	0	0.42	0.8	31.9	33.7	94.5	1.6	16.7	4.41	13.3
44	No	23.2034	0.25	0	16	34	Blunt	20	26	5	90	37.2	97	-0.764178	15	99	7.841	0	1	179.888	1	1	1.49	5.58	0	0.267025	0.000267025	23.963	0.05	0	2264.5	114.24	34.48	2.2	0	0	1.17202	2	52	0	0.35	0.6	30.3	33.5	90.5	0.3	5.7	3.84	13.3
45	No	25.5937	0.375	0	38	43	Penetr	13	11	5	98	36.8	99	0.291667	15	94.2	7.841	0	1	112.517	1	1	1.49	18.58	4.2	0.0801938	8.02e-05	19.9275	0.62	0	176.62	41.69	12.5	0	0	1.87	23.5226	3	126	0	0.33	1	30.5	33.1	89.1	1	19.5	3.67	12.9
46	No	27.7724	0.708333	0	29	41	Blunt	28	39	13	125	34.3	68	-0.61478	11	84.8	5.967	0	1	163.518	1	2	4.17	6.75	2.1	0.617778	0.000617778	13.7346	0.55	0	147.94	65.28	7.03	2.67	0	1.38	1.82936	3	68	0	0.25	0.4	29.6	33.5	86.7	0.1	11.1	2.88	14.4
47	No	48.9028	0.583333	0	25	34	Blunt	6	19	2	94	36.3	86.7	0.387986	15	98	7.841	0	1	172.2	1	2	1.49	3.79	0	0.39314	0.00039314	12.6543	0.35	0	61.15	12.45	0	1.97	0	0	1.62918	2	69	0	0.33	0.4	34.4	35.1	98.3	0.6	8.6	3.37	13.4
48	No	34.9651	2.5	0	26	34	Blunt	33	65	10	101	35.6	72.2	-0.303646	6	90.1	5.967	0	1	252.685	2	1	1.74	5.17	3.15	0.336557	0.000336557	46.9136	0.6	0	341.19	19.87	4.59	4.22	0	0	10.4254	2	46	0.5	0.28	1.6	33.3	34.2	97.5	0.7	9.2	2.84	15.4
49	No	48.5876	0.708333	0	29	34	Blunt	13	22	5	57	37.2	79.6	0.359595	14	97	7.841	0	1	91.442	1	2	4.17	6.55	4.2	0.636641	0.000636641	11.8613	0	0	51.17	8.04	0	1.57	0	2.12	4.50049	2	99	0	0.39	1.3	30.4	33.7	90.4	2	10.8	4.29	13.3
50	Yes	18.3564	2.625	0	22	27	Blunt	7	15	2	95	36.6	103.33	0.506146	15	98.3	7.841	48.04	1	250.1	2	2	4.51	5.47	9.09	0.824497	0.000824497	17.944	1.14	0	43.2	10.38	20.99	7.15	0	33.55	7.15712	2	54	0.3	0.41	1.1	30.8	34.6	89.2	1.1	9.3	4.64	12.3
51	No	23.7129	2.20833	0	9	17	Blunt	9	17	3	99	37	74.67	-0.0427546	15	99.4	7.841	0	1	161.278	2	2	3.47	6.93	2.8	0.500722	0.000500722	16.7275	0	0	22.91	12.7	0	0	0	0	2.4106	1	58	0.2	0.3	1.5	31.3	34.9	89.6	0.6	4.6	3.39	12.8
52	No	45.8577	0.916667	0	24	29	Blunt	19	56	6	82	35.5	83.16	0.246181	15	98	7.841	0	1	106.798	1	1	4.51	5.42	2.45	0.832103	0.000832103	13.0779	0.14	0	760.37	58.34	3.82	0.92	0	2.12	6.15597	2	87	0	0.29	0.6	30.3	34.1	88.9	0.7	6.8	3.21	15.1
53	Yes	42.848	1.20833	0	45	66	Blunt	13	48	10	72	36.8	95	-0.0978356	15	89.4	7.841	0	1	84.887	2	1	7.29	11.44	8.04	0.637238	0.000637238	27.8285	0	0	349.24	73.52	1.13	0.55	0	0	7.97457	3	142	0	0.31	1.9	29.7	35.4	83.9	0.8	5.6	3.64	15.3
54	Yes	26.5775	1.875	1	18	48	Explosive	19	49	9	85	37.5	72	1.42708	3	31.08	2.9304	0	1	116.85	2	1	3.13	3.76	3.15	0.832447	0.000832447	14.9691	0.73	0	426.68	47.84	12.05	2.33	0	0.41	5.35876	3	78	0.1	0.24	0.7	30.3	34.3	88.3	0.2	3.1	2.74	14.8
55	No	27.1085	2.20833	1	30	45	Explosive	24	48	10	101	38.8	68	2.22713	3	24.05	3.361	0	1	123.547	2	2	7.99	4.3	3.5	1.85814	0.00185814	13.0779	0.21	0	228.75	37.88	0	1.57	0	0	1.35951	3	90	0.2	0.29	1.7	32.4	35.6	91.1	0.8	6.6	3.15	13.6
[truncated: 17 more columns]
