# Supplementary material for: Integration of Metabolomic and Clinical Data Improves the Prediction of Intensive Care Unit Length of Stay Following Major Traumatic Injury
Source: Metabolites. 2021 Dec 31;12(1):29. doi: 10.3390/metabo12010029 (PMC8780653; doi:10.3390/metabo12010029)
Supplement: Supplementary file 1 [file metabolites-12-00029-s001.zip › Supplementary file 2.xlsx]

## Sheet: data_processed_metablites
Label	Testosterone	Creatinine	Isoleucine	Urea	Acetoacetate	Dimethyl sulfone	Syringate	Acetone	Xylitol	Cadaverine
< 10 days	1.98984	-0.313637	-1.44865	-0.959362	0.0841	-1.44636	0.840417	0.148392	-0.287542	-0.149171
< 10 days	2.99247	-0.237403	-1.61719	-0.215565	-0.392465	-1.24746	-0.365779	-0.253985	-0.537911	-0.149171
< 10 days	5.84284	-0.200811	-1.39886	-0.215565	-0.420626	-0.451864	-0.365779	-0.253985	-0.287542	2.00993
< 10 days	-0.319295	0.97624	-1.12307	-0.215565	-0.0991609	-0.0540669	-0.365779	-0.253985	-0.579325	-0.149171
< 10 days	-0.319295	0.210852	-0.130999	-0.215565	-0.104793	-0.40214	-0.365779	-0.463221	-0.287542	-0.149171
< 10 days	-0.319295	-0.493549	-0.188455	-0.215565	-0.320547	-0.451864	-0.551348	-0.253985	-0.287542	0.158568
< 10 days	-0.166239	-0.484401	-0.188455	-0.215565	-0.261626	-0.103792	-0.365779	-0.253985	-0.280012	-0.149171
< 10 days	-0.0886027	-0.142873	-0.188455	-0.215565	0.0988302	-0.103792	-0.365779	-0.253985	-0.735571	-0.149171
< 10 days	0.297363	-0.289242	-0.188455	-0.215565	-0.269858	-0.103792	-0.365779	-0.253985	-0.287542	-0.149171
< 10 days	-0.393382	-0.844225	-0.0773739	0.844086	-0.419759	-0.103792	-0.365779	-0.447126	-0.0804692	-0.149171
< 10 days	0.450418	-0.0087014	-0.82813	-0.215565	-0.201839	-1.49608	-0.690525	-0.506141	-0.618857	-1.21026
< 10 days	4.3012	-0.456957	-0.104187	-0.215565	0.0342773	-0.103792	-0.644132	-0.253985	-0.287542	-0.112243
< 10 days	4.84022	-0.167268	1.62332	-0.215565	0.12959	0.144832	-0.365779	-0.32373	-0.287542	1.53724
< 10 days	1.91442	-0.270946	-0.0658827	-0.215565	-0.270724	0.244281	-0.365779	-0.253985	-0.287542	1.08425
< 10 days	-0.166239	0.186457	-0.487226	-0.215565	0.197176	-0.153516	-0.59774	0.620514	-0.287542	-0.149171
< 10 days	0.219726	0.165112	-0.0926954	-0.215565	-0.389432	-1.44636	-0.551348	-0.253985	-0.287542	-0.0728519
< 10 days	1.83679	0.396863	-0.368484	-0.215565	-0.270724	-1.04856	-0.365779	-0.253985	-0.287542	-0.149171
< 10 days	5.07091	-0.182515	0.0566898	-0.215565	-0.270724	-1.39663	-0.365779	-0.253985	-0.287542	0.444151
< 10 days	-0.319295	-0.170317	-0.448922	-0.215565	0.224037	-0.103792	-0.458564	0.8834	-0.099294	-0.149171
< 10 days	-0.319295	-0.243502	-1.76658	-0.215565	0.321516	-0.501589	-0.365779	-0.103764	-0.287542	-0.149171
< 10 days	-0.319295	-0.237403	-0.188455	-0.215565	-0.270724	-0.103792	-0.365779	-0.253985	-0.287542	-0.149171
< 10 days	-0.319295	-0.560635	0.068181	-0.507841	0.425927	-0.501589	-0.551348	0.309343	-0.199065	-0.149171
< 10 days	-0.319295	-0.862521	0.194584	-0.800292	-0.281122	-0.601039	-0.551348	-0.511506	-0.404255	-0.816351
< 10 days	-0.352568	-0.490499	-0.674915	-0.151867	-0.0571366	1.18905	0.979594	-0.313	-0.287542	-1.37767
< 10 days	-0.352568	-0.603326	0.569962	-0.412468	-0.348708	0.44318	-0.365779	-0.436396	-0.287542	0.975925
< 10 days	0.68111	-0.999742	0.213736	-0.132687	-0.384667	-0.650763	-0.365779	-0.40957	-0.517204	-0.988685
< 10 days	-0.352568	0.232198	-0.697897	0.714753	0.0260457	1.63657	1.72187	-0.141319	-0.611327	-1.14132
< 10 days	-0.352568	0.232198	-0.544682	0.337839	-0.362138	1.53712	0.190927	-0.532966	0.160488	-0.149171
< 10 days	-0.166239	-0.539289	0.148619	-0.202896	-0.255561	0.492905	-0.504956	-0.253985	-0.754396	0.498313
< 10 days	-0.166239	-0.511845	0.0720113	-0.0890478	-0.36907	0.144832	-0.365779	-0.253985	-0.287542	-0.149171
< 10 days	3.68454	-0.490499	0.734669	-0.00669701	-0.0168451	0.244281	-0.644132	-0.253985	-0.656507	1.8179
< 10 days	-0.010966	-0.133725	1.79569	-0.572771	0.649046	1.33822	-0.365779	2.07444	-0.526616	0.449075
< 10 days	-0.010966	-0.825928	-0.671084	-1.21574	-0.119957	-0.700488	-0.59774	-0.490046	-0.287542	-1.45153
< 10 days	-0.352568	-0.328884	-0.253572	-0.717237	0.0988302	-0.103792	-0.319387	-0.00719367	-0.677214	-0.149171
< 10 days	-0.319295	-0.103231	-0.226759	-0.753837	-0.330945	-0.103792	-0.412172	-0.253985	-0.760043	-0.149171
< 10 days	-0.352568	-0.112379	-0.272724	-0.495347	-0.126022	0.194557	-0.59774	-0.253985	-0.287542	-0.149171
< 10 days	-0.393382	-0.585029	-0.222929	-0.530716	-0.270724	-0.103792	-0.59774	-0.495411	-0.0258774	0.365369
< 10 days	1.83679	-0.234354	0.397595	-0.222956	-0.311016	0.990152	-0.551348	-0.372015	-0.406138	-0.149171
< 10 days	-0.393382	-0.444759	1.65013	-0.283135	-0.225234	-1.44636	-0.365779	-0.253985	-0.974645	0.188111
< 10 days	-0.352568	-0.0148001	-0.858774	-0.639109	0.831008	0.990152	-0.458564	0.207407	-0.099294	-0.149171
< 10 days	0.758747	-0.255699	0.734669	-0.737649	-0.356506	0.840978	-0.59774	-0.307635	-0.287542	2.20196
< 10 days	-0.393382	0.433455	-1.57889	-0.215565	-0.311016	-0.899387	-0.365779	-0.372015	-0.878639	-0.149171
< 10 days	-0.0886027	-0.511845	0.688704	-0.680812	-0.26206	0.194557	-0.551348	0.604419	-0.287542	-0.323967
< 10 days	-0.319295	-0.481351	-0.111847	-0.666207	-0.270724	0.144832	-0.644132	-0.253985	-0.287542	0.508161
< 10 days	-0.352568	0.0583844	1.48926	0.127563	-0.301051	0.691804	-0.226603	-0.506141	-0.287542	-0.149171
< 10 days	3.53149	0.399912	2.65369	-0.0510398	1.06929	-0.103792	-0.59774	0.87267	-0.287542	1.76374
< 10 days	2.22275	-0.310588	0.719347	-0.421618	-0.390299	-1.14801	-0.690525	-0.253985	-0.893699	0.887296
< 10 days	-0.393382	-0.53624	0.968323	-0.217325	-0.414994	-1.34691	-0.365779	-0.253985	-0.287542	2.5614
< 10 days	3.45385	-0.331933	0.458881	-0.578578	0.0399094	-0.252966	-0.551348	-0.125224	-0.287542	2.2512
< 10 days	2.37581	-0.231304	1.46627	-0.18354	-0.232599	0.144832	-0.180211	-0.329095	-0.287542	0.188111
< 10 days	0.219726	-0.307538	0.370782	-0.605324	1.86082	0.54263	-0.458564	1.51647	-0.287542	-0.845894
< 10 days	2.37581	-1.28943	-0.276554	-0.178085	-0.407629	-0.103792	-0.365779	-0.253985	-0.287542	0.729733
< 10 days	3.83981	-0.121528	0.623588	-0.273281	-0.405029	2.13382	-0.551348	-0.253985	-0.910641	2.07394
< 10 days	-0.393382	0.527985	1.23262	-0.0654688	1.23392	1.38795	1.16516	1.70425	-0.287542	-0.752341
< 10 days	-0.010966	0.396863	1.06791	-0.521566	3.09729	0.592354	-0.133819	7.99742	4.44877	-0.629245
< 10 days	1.52846	-0.463055	0.918528	-0.955843	-0.0571366	-0.0540669	-0.0874264	-0.441761	-1.04806	-0.225491
< 10 days	2.68414	-0.194712	-0.188455	0.572046	-0.372536	1.78575	-0.365779	0.0196315	-0.451317	3.492
< 10 days	-0.393382	0.192556	-1.00433	-0.270466	0.691937	1.6863	-0.504956	0.475658	0.245199	-0.149171
< 10 days	1.29777	-0.39292	0.171601	-0.253222	-0.363871	0.691804	-0.551348	-0.35592	-0.287542	0.0797869
< 10 days	1.06708	-0.466105	1.28241	0.0744221	-0.222201	0.642079	-0.504956	-0.516871	-0.355311	0.852829
< 10 days	-0.166239	0.771933	-0.418279	-0.120721	-0.349574	0.294006	-0.551348	-0.253985	-0.479554	-0.466759
< 10 days	-0.166239	0.287086	0.232888	0.147095	-0.281989	0.990152	0.886809	-0.253985	-0.287542	-0.565235
< 10 days	-0.393382	-0.222156	-0.0658827	0.198828	-0.394631	0.194557	1.02599	-0.253985	-0.287542	-0.831122
< 10 days	-0.393382	1.05552	0.868733	2.87664	-0.345675	0.343731	-0.458564	-0.253985	-0.481437	-0.486454
< 10 days	0.297363	-0.420364	-1.14605	-0.499746	0.637782	0.294006	-0.690525	0.87267	-0.394843	-0.149171
< 10 days	0.142089	-0.133725	0.0835025	-0.520686	-0.0688341	0.990152	0.330103	-0.38811	-0.362841	-0.149171
< 10 days	-0.393382	-0.444759	-0.774505	-0.6055	-0.362572	-0.103792	-0.365779	-0.253985	-0.626387	-0.149171
< 10 days	-0.393382	0.0248415	-0.445091	-0.011624	-0.372103	-0.103792	-0.319387	-0.490046	-0.287542	-1.01823
< 10 days	-0.393382	-0.585029	1.06408	-0.128288	0.602256	-0.103792	-0.644132	-0.0232887	-0.287542	-0.0876234
< 10 days	-0.243876	-0.200811	-0.690236	-0.652482	0.232702	1.83547	-0.551348	1.02826	-0.287542	-0.149171
< 10 days	0.142089	-0.920458	-1.215	-1.19339	-0.365171	-0.451864	-0.551348	-0.457856	-0.940761	-0.149171
< 10 days	-0.166239	-0.889965	-0.552342	-1.14184	-0.274624	-0.103792	-0.690525	-0.484681	-1.12524	-0.149171
< 10 days	-0.393382	-0.902162	-0.851113	-1.1033	-0.408928	0.0951072	-0.458564	-0.253985	-0.904994	-0.149171
< 10 days	-0.393382	1.10126	-1.62102	-0.508896	-0.350008	0.244281	-0.365779	-0.253985	-0.287542	-0.149171
< 10 days	-0.393382	0.31758	-0.981346	-0.0543831	0.823642	0.54263	0.190927	0.325438	-0.287542	-0.149171
< 10 days	-0.393382	-0.316686	-0.479565	-0.494115	-0.0211776	-0.352415	0.190927	0.438103	0.33744	-0.762189
< 10 days	-0.393382	-0.237403	-0.383805	-0.86311	-0.375569	-0.551314	1.07238	-0.082304	-0.287542	-0.402749
< 10 days	-0.393382	-0.237403	-0.242081	-0.678701	-0.18191	-0.103792	-0.551348	-0.253985	0.34497	-0.149171
< 10 days	-0.352568	1.35131	-0.674915	0.0351823	-0.174978	0.194557	0.608456	-0.457856	-0.287542	-0.149171
< 10 days	-0.352568	0.149865	-0.0697131	-0.300732	-0.224801	-0.849662	-0.365779	-0.457856	-0.64333	0.188111
< 10 days	-0.393382	-0.371575	0.328648	-0.195506	0.422028	-1.34691	-0.180211	0.218137	-0.287542	-0.663712
< 10 days	-0.352568	-0.944853	-0.0658827	-0.214334	0.515608	-0.103792	-0.365779	0.0947418	0.0155371	-0.149171
< 10 days	-0.352568	-0.734448	0.313326	-0.524381	0.30202	-0.103792	-0.59774	0.0732817	-0.44567	0.823286
< 10 days	-0.352568	-0.731398	0.320987	-0.407365	0.203241	-0.650763	-0.365779	-0.463221	-0.287542	1.63079
< 10 days	-0.393382	-0.624671	-0.108017	-0.375868	-0.374269	1.8852	-0.458564	-0.468586	-0.980293	-0.149171
< 10 days	0.450418	-0.200811	-0.946873	0.145687	-0.339176	-0.103792	0.283711	-0.318365	0.233904	-0.149171
< 10 days	-0.352568	-0.670411	1.20964	-0.615002	-0.447487	2.13382	-0.226603	-0.253985	-0.519086	2.00008
< 10 days	-0.352568	-0.481351	1.4701	-0.0202462	2.2867	-0.103792	-0.0874264	1.49501	-0.287542	0.444151
< 10 days	-0.352568	-0.283143	0.677213	-0.176678	-0.319681	-0.103792	-0.551348	0.325438	1.22409	0.0502439
< 10 days	-0.352568	-0.575881	0.35546	-0.43464	-0.331378	-0.103792	-0.412172	-0.253985	0.753468	-0.149171
< 10 days	-0.352568	-0.34718	-0.33401	1.04979	-0.25816	0.144832	-0.458564	-0.372015	0.158605	-0.708027
< 10 days	-0.352568	-0.414266	-0.322519	0.017058	-0.190575	1.63657	-0.690525	-0.221795	-0.287542	-0.149171
< 10 days	0.758747	-0.938755	-0.517869	-0.824223	-0.325313	-0.103792	-0.551348	-0.516871	-0.287542	0.57217
< 10 days	0.142089	-0.514894	1.62715	0.102928	-0.248629	0.492905	-0.365779	-0.275445	-0.701686	3.81205
< 10 days	-0.0886027	-0.359377	2.44302	-0.776361	1.95657	0.642079	-0.504956	0.620514	-0.874874	0.46877
< 10 days	1.3754	-0.341081	2.52729	-0.61465	0.968778	-0.00434216	-0.365779	0.405913	-0.492731	0.788819
< 10 days	-0.393382	-0.402068	-0.717049	-0.498514	0.44629	-0.252966	-0.365779	0.271788	-0.238597	-0.772036
< 10 days	-0.393382	-0.850323	-0.935381	-1.12494	-0.0502047	-0.103792	-0.365779	0.100107	-0.287542	-1.75188
< 10 days	-0.319295	-0.874718	-0.548512	-0.887921	-0.396364	1.2885	-0.272995	-0.253985	-0.287542	-0.791732
< 10 days	-0.393382	1.21714	-1.00816	-0.195506	0.149519	-0.103792	0.00535797	0.668799	-0.287542	-1.48599
< 10 days	0.0644525	-0.822879	-0.854943	-0.754717	0.0672036	-0.103792	-0.551348	-0.253985	-0.276247	-0.149171
< 10 days	0.450418	-0.429512	-0.307197	-0.253222	0.323682	0.54263	-0.365779	0.432738	-0.982175	-0.149171
< 10 days	-0.393382	-0.15812	-0.303367	-0.139197	0.039043	-0.103792	0.144534	-0.382745	-0.0767043	-0.149171
< 10 days	-0.166239	-0.362427	0.0643506	-0.315161	-0.255128	-0.103792	-0.365779	-0.253985	-0.287542	-0.149171
< 10 days	1.06708	-0.338032	-0.307197	-0.733074	-0.353473	-0.0540669	-0.59774	-0.339825	-0.287542	0.0797869
< 10 days	-0.393382	-0.935705	-0.912399	-1.19234	-0.269858	-0.103792	-0.365779	-0.253985	-0.552971	-0.149171
< 10 days	1.22013	-0.484401	0.137128	-0.418451	0.308086	-0.103792	-0.365779	0.357628	-0.376018	1.02024
< 10 days	-0.393382	-0.761892	-0.203777	0.151318	1.37083	-0.103792	-0.551348	1.69352	-0.571795	-0.149171
< 10 days	-0.393382	-1.17051	-0.586816	-1.27803	-0.316215	-0.103792	-0.365779	-0.307635	-1.2156	-0.149171
< 10 days	-0.393382	-0.767991	1.05642	-0.964465	0.233568	0.492905	-0.59774	0.910225	-0.720511	0.852829
< 10 days	-0.393382	-0.871669	0.374612	-0.735889	-0.440555	0.840978	0.190927	-0.286175	-0.899346	1.41415
< 10 days	-0.0220569	-0.48745	-0.475734	0.310565	-0.222201	0.890702	-0.690525	-0.232525	-0.852284	-0.149171
< 10 days	-0.0220569	-0.530141	-0.242081	-0.325015	0.407731	0.54263	-0.644132	0.110837	-0.517204	-0.149171
< 10 days	0.0489252	-0.0727378	0.493354	-0.482678	-0.413261	0.294006	-0.272995	-0.253985	-1.05371	0.537704
< 10 days	-0.166239	-0.603326	0.64657	-0.470184	0.219704	-0.103792	-0.644132	-0.0662089	-0.287542	1.0941
< 10 days	-0.393382	-0.53319	-0.150151	-0.157674	2.06358	6.65877	0.979594	2.19783	-0.752513	-0.149171
< 10 days	0.760965	-0.618572	0.0911633	-0.337332	-0.40243	5.81345	1.02599	-0.253985	-0.287542	-0.368282
< 10 days	-0.0952573	0.0278909	-0.322519	-0.101541	-0.364738	0.393455	-0.644132	-0.211065	2.74513	-0.31412
< 10 days	0.0489252	-0.389871	1.08323	-0.474407	0.291189	0.840978	-0.59774	-0.0983991	-0.0145826	0.857753
< 10 days	-0.393382	-0.0788366	-0.946873	-0.396808	-0.140319	0.940427	-0.551348	0.90486	2.60206	-0.589855
< 10 days	-0.393382	0.22	2.2515	-0.320088	7.62856	-0.103792	0.144534	8.3998	1.89048	-0.149171
< 10 days	0.372781	0.466998	4.23948	0.618853	11.2067	-0.700488	0.144534	7.83647	-0.287542	-0.149171
< 10 days	-0.393382	1.09212	-0.104187	0.770533	-0.245163	0.791253	1.48991	-0.173509	-0.61321	0.562323
< 10 days	-0.393382	1.08297	1.25177	0.641728	-0.359539	0.194557	2.37136	-0.4203	-0.287542	1.39937
< 10 days	-0.393382	0.110223	1.50458	-0.260084	-0.295852	0.691804	2.78889	-0.393475	-0.287542	1.6948
< 10 days	-0.393382	0.0675325	2.37408	-0.555527	0.126991	1.43767	4.08787	1.58622	1.03019	-0.149171
< 10 days	0.219726	0.0126441	1.33987	-0.112099	-0.0766324	-0.0540669	1.25795	-0.253985	-0.287542	1.67019
< 10 days	-0.393382	0.348073	2.69966	0.87224	0.0169477	-0.103792	-0.133819	0.148392	-0.287542	-0.149171
< 10 days	-0.393382	-0.0148001	2.55027	0.363882	0.112694	-0.103792	-0.319387	-0.141319	-0.18024	0.675571
< 10 days	1.29777	0.951845	-0.00842686	0.230502	0.480516	1.8852	-0.458564	0.497119	-0.287542	-0.149171
< 10 days	-0.393382	0.287086	-0.0620523	-0.584736	2.14373	-1.14801	0.0981423	1.39844	-0.287542	-0.149171
< 10 days	-0.243876	-0.0422443	1.05642	-0.903758	8.05314	0.0453825	0.00535797	5.01447	-0.0108176	-0.491378
< 10 days	0.450418	0.348073	2.19405	-0.440271	3.63148	1.2885	-0.365779	2.7236	-0.287542	2.56632
< 10 days	-0.393382	-0.371575	-1.04646	0.702963	-0.385533	-1.04856	-0.319387	-0.350555	1.88484	-1.83066
< 10 days	4.91786	0.116322	1.17133	0.37092	0.388235	-0.650763	-0.365779	-0.253985	-0.287542	1.38953
< 10 days	-0.393382	-0.124577	1.48543	0.388693	-0.144218	2.82997	-0.365779	-0.516871	-0.287542	1.64557
< 10 days	-0.0886027	0.290135	-0.0543915	0.0281437	-0.0367742	-1.19773	-0.551348	0.0947418	-0.287542	0.655876
< 10 days	-0.393382	0.210852	0.114146	-0.126	-0.231733	-0.949111	-0.365779	-0.425665	-0.287542	0.286588
< 10 days	-0.166239	0.0614338	1.91826	0.230677	-0.095695	1.2885	-0.504956	-0.463221	-0.287542	-0.149171
< 10 days	2.06748	-0.292291	0.443559	0.0320149	-0.276357	0.244281	-0.59774	-0.253985	-0.24801	0.926686
< 10 days	-0.010966	0.0431376	-0.506378	0.177361	-0.187542	-1.04856	-0.690525	-0.522236	1.00572	-0.501226
< 10 days	-0.393382	-0.170317	0.64657	-0.430593	-0.333544	-1.44636	-0.504956	-0.500776	-0.285659	-0.149171
< 10 days	-0.393382	-0.572832	0.290344	0.202171	-0.361272	0.0453825	-0.365779	-0.253985	-0.287542	0.719885
< 10 days	-0.393382	1.1714	-0.364653	0.438842	-0.199673	1.2885	-0.365779	-0.109129	-0.02023	-0.240262
< 10 days	-0.166239	-0.417315	-0.502547	-0.887041	-0.404596	0.393455	-0.736917	-0.516871	-1.10265	-0.885285
< 10 days	-0.010966	-0.0300469	-0.479565	-0.552183	-0.381201	-1.34691	-0.365779	-0.522236	-0.428727	0.439227
< 10 days	1.83679	-0.505746	1.41265	-0.812433	0.793749	-0.252966	-0.412172	0.722449	-0.287542	1.91145
< 10 days	0.297363	0.0492363	2.5541	0.0668556	-0.247329	-0.153516	-0.365779	-0.253985	-0.287542	6.40199
< 10 days	-0.010966	-0.758843	0.133298	-0.438159	0.763855	1.23878	-0.551348	-0.350555	-0.287542	-0.149171
< 10 days	-0.243876	0.0522857	1.38584	-0.454172	1.58051	-1.29718	-0.365779	1.30187	-0.287542	3.36398
< 10 days	0.758747	0.165112	3.99816	0.459606	1.32187	1.33822	0.144534	0.81902	-0.718629	4.47677
< 10 days	-0.0886027	0.97624	-0.383805	0.464181	-0.334844	0.940427	-0.551348	-0.296905	-0.287542	-0.149171
< 10 days	-0.393382	0.869513	0.74233	0.162932	-0.382067	1.0896	-0.365779	-0.329095	-0.287542	-0.149171
< 10 days	-0.166239	0.326728	1.90294	0.136537	0.0234463	0.592354	0.701241	-0.441761	-1.09701	2.84206
< 10 days	-0.166239	-0.48745	1.03727	0.197948	-0.406762	0.492905	-0.59774	1.21067	-0.287542	-0.149171
< 10 days	-0.393382	-0.880817	0.0911633	-0.616938	-0.391165	1.2885	-0.551348	1.22676	1.93566	-0.149171
< 10 days	-0.393382	-0.929607	-0.376144	-0.295805	-0.277656	-0.501589	-0.365779	1.11946	1.2975	-0.149171
< 10 days	-0.393382	-1.07293	-0.464243	-0.575586	-0.0458723	-0.601039	-0.365779	1.54866	3.23457	0.631256
< 10 days	-0.393382	-0.142873	0.397595	-0.148347	-0.24603	2.58134	-0.272995	0.0249965	0.883359	-1.49092
< 10 days	-0.243876	-0.377673	-0.272724	0.365113	-0.350874	-1.44636	0.237319	-0.253985	-0.296954	-1.52046
< 10 days	0.297363	-0.600276	0.401425	-0.165064	-0.291953	-1.39663	-0.272995	-0.253985	0.322381	-0.149171
> 10 days	-0.243876	0.0949767	-0.740031	-0.215565	-0.209637	-1.39663	-0.365779	-0.382745	-0.287542	-1.47614
> 10 days	-0.319295	0.241346	-1.68614	-0.215565	-0.305817	-0.103792	-0.0410342	-0.253985	-0.895581	-0.149171
> 10 days	-0.393382	-0.374624	-0.560003	-0.215565	-0.314482	-0.750213	-0.458564	-0.253985	-0.287542	-0.149171
> 10 days	-0.319295	0.107174	-1.36055	-0.215565	-0.240831	-0.103792	-0.365779	-0.253985	-0.697921	-1.24472
> 10 days	-0.319295	-0.0452937	-0.364653	-0.215565	-0.286321	-1.24746	-0.365779	-0.253985	-0.287542	0.0207009
> 10 days	-0.352568	0.274889	-0.52936	-0.215565	-0.313615	-0.949111	-0.365779	-0.253985	-0.287542	-0.149171
> 10 days	-0.319295	0.210852	-0.560003	-0.215565	-0.302351	-0.103792	1.76826	-0.253985	-0.287542	-0.149171
> 10 days	-0.352568	-0.0178495	-0.188455	-0.215565	0.024746	-1.04856	-0.412172	-0.130589	-0.287542	-0.149171
> 10 days	-0.0886027	0.0217921	0.416746	-0.215565	-0.0744662	-1.39663	-0.272995	-0.253985	-0.287542	-0.149171
> 10 days	-0.319295	-0.185564	-0.104187	-0.215565	-0.281989	-0.750213	-0.59774	-0.253985	-0.287542	-0.149171
> 10 days	-0.352568	-0.609424	-0.188455	-0.215565	-0.32488	-0.501589	-0.365779	-0.253985	-0.287542	-0.149171
> 10 days	-0.352568	0.210852	1.37051	-0.215565	-0.249929	-0.998836	-0.412172	-0.253985	-0.287542	-0.149171
> 10 days	-0.352568	0.210852	-1.66316	-0.215565	-0.346108	-0.103792	0.0517501	-0.253985	-0.492731	-0.149171
> 10 days	-0.319295	-0.118478	-0.0965258	-0.215565	-0.238665	-1.39663	-0.551348	-0.253985	-0.287542	-0.149171
> 10 days	-0.393382	0.277938	-0.640441	-0.215565	-0.200539	-0.103792	1.16516	-0.350555	-0.287542	-0.149171
> 10 days	-0.166239	0.198655	-1.49462	-0.215565	-0.276357	-0.103792	-0.504956	-0.253985	-0.287542	-0.149171
> 10 days	-0.166239	-0.316686	-0.4336	-0.215565	-0.288921	-0.700488	-0.365779	-0.253985	-1.29467	-0.149171
> 10 days	-0.166239	-0.365476	0.029877	-0.215565	-0.264659	-0.998836	-0.412172	-0.253985	-0.287542	-0.506149
> 10 days	-0.0886027	-0.368525	-0.766844	-0.215565	-0.326179	-0.949111	-0.504956	-0.253985	-0.596268	-1.76173
> 10 days	-0.166239	-0.554536	-0.701728	-0.215565	-0.372969	-0.103792	-0.59774	-0.253985	-0.287542	-0.149171
> 10 days	-0.166239	0.433455	-1.57889	-0.215565	-0.311016	-0.899387	-0.365779	-0.372015	-0.878639	-0.149171
> 10 days	-0.243876	-0.554536	-1.0886	-0.215565	-0.360405	-0.103792	-0.319387	-0.253985	-0.287542	-0.149171
> 10 days	-0.243876	-0.807632	-0.732371	-0.215565	-0.357806	-0.849662	-0.365779	-0.253985	-0.287542	-0.149171
> 10 days	-0.166239	-0.792386	-0.188455	-0.215565	-0.366904	-1.39663	1.07238	-0.253985	-0.287542	-0.149171
> 10 days	-0.0886027	0.177309	-1.05029	-0.215565	-0.157648	-0.103792	-0.412172	-0.253985	-0.287542	-1.41706
> 10 days	-0.243876	-0.121528	-0.870265	-0.215565	-0.220902	-1.34691	-0.180211	-0.253985	-0.287542	-0.149171
> 10 days	-0.243876	-0.331933	0.0566898	0.714928	-0.242997	-0.103792	2.37136	-0.253985	-0.0239949	-0.826199
> 10 days	-0.166239	-0.804583	1.34753	0.801151	-0.3851	-0.103792	-0.272995	-0.40957	-0.280012	-0.149171
> 10 days	-0.352568	-0.182515	-0.939212	-0.572419	-0.258594	-0.103792	-0.551348	-0.253985	-0.600033	0.754352
> 10 days	-0.352568	-0.505746	-0.219098	-0.782871	-0.285455	-1.44636	-0.644132	-0.361285	-0.287542	-0.149171
> 10 days	-0.352568	-0.478302	0.378443	-0.532299	-0.0307089	-0.103792	0.00535797	-0.318365	-0.456964	-0.149171
> 10 days	-0.352568	0.546281	0.466542	0.596505	-0.321847	-0.103792	4.96932	-0.522236	0.516276	-0.149171
> 10 days	-0.243876	-0.0239482	-1.01199	0.021985	0.351843	-1.04856	0.376495	0.207407	-0.630152	-0.149171
> 10 days	-0.319295	-0.322785	-0.188455	-0.641749	0.273426	0.44318	-0.504956	-0.0340188	-0.504026	-0.149171
> 10 days	-0.166239	-0.67651	0.623588	-0.493587	-0.361272	-0.998836	-0.365779	-0.39884	-0.436257	0.0748631
> 10 days	-0.319295	-0.560635	1.00663	-0.108756	-0.344375	-0.103792	-0.458564	-0.253985	-0.413667	-0.149171
> 10 days	-0.0886027	-0.484401	1.65779	-0.0911594	-0.277223	-0.103792	-0.644132	-0.253985	-0.287542	-0.149171
> 10 days	-0.352568	-0.133725	2.55027	0.852356	-0.194474	-0.650763	1.86104	-0.35592	-0.287542	-0.149171
> 10 days	-0.352568	-0.399019	0.0260467	0.193549	-0.270724	-0.40214	-0.180211	-0.39884	-0.104941	-0.149171
> 10 days	-0.352568	-0.585029	-0.368484	-0.186004	-0.318381	-0.103792	-0.0410342	-0.431031	0.855121	-0.149171
> 10 days	-0.352568	-0.228255	0.849581	0.179648	-0.213537	-0.103792	0.190927	-0.511506	-0.104941	-0.149171
> 10 days	-0.352568	-0.34718	-0.0965258	-0.250406	-0.349141	-0.103792	-0.319387	-0.436396	2.57194	-0.149171
> 10 days	-0.393382	0.466998	-0.686406	-0.0527994	-0.288054	-0.899387	0.979594	0.293248	1.21279	-0.149171
> 10 days	-0.352568	-0.417315	-0.322519	0.0263841	-0.360405	-0.103792	-0.365779	-0.382745	-0.509674	-0.149171
> 10 days	-0.352568	-0.670411	0.569962	-0.22278	-0.328779	-0.601039	-0.180211	-0.468586	-0.807105	0.360445
> 10 days	-0.352568	-0.517944	-0.0620523	-0.240376	-0.275057	0.791253	-0.59774	-0.253985	-0.537911	0.00592941
> 10 days	-0.352568	0.119372	-0.881756	0.0293755	0.463186	1.23878	-0.365779	0.202042	-0.0258774	-0.742493
> 10 days	-0.393382	-0.545388	0.807446	-0.477575	-0.275057	0.244281	0.0517501	-0.253985	-0.765691	-0.373206
> 10 days	-0.393382	0.634712	-0.291876	0.274844	-0.331378	0.592354	-0.551348	-0.36665	-0.168946	-1.02315
> 10 days	-0.393382	-0.859471	0.271192	0.0914905	-0.335277	-0.700488	-0.365779	-0.441761	0.606635	0.350598
> 10 days	-0.319295	-0.502697	0.282683	0.550755	-0.327046	0.492905	1.39712	-0.382745	-0.287542	-0.149171
> 10 days	-0.393382	-0.206909	0.780634	1.35139	-0.305817	-0.103792	1.67548	-0.522236	1.92625	-1.26934
> 10 days	-0.352568	-0.557585	-0.33784	-0.538634	-0.287188	-0.103792	0.0981423	-0.36665	-0.302601	-0.149171
> 10 days	-0.352568	-0.0605404	1.51224	0.644367	-0.153316	-0.103792	0.190927	-0.286175	0.299791	0.281664
> 10 days	-0.352568	0.64691	0.562301	1.96233	-0.303651	0.44318	0.608456	-0.457856	0.183077	-0.149171
> 10 days	-0.352568	-0.389871	0.0911633	0.664603	-0.403296	-0.849662	-0.365779	-0.253985	-0.234832	-1.34813
> 10 days	-0.393382	-0.841175	-1.20351	-0.295629	-0.375569	-0.650763	-0.365779	-0.457856	0.744055	-1.49092
> 10 days	-0.393382	-1.25589	-1.3414	-0.30777	-0.391165	-0.103792	-0.551348	-0.253985	0.354383	-0.149171
> 10 days	-0.393382	-0.81983	-1.29544	0.613574	-0.422792	-0.103792	-0.365779	-0.253985	-0.0861167	-0.149171
> 10 days	-0.352568	-0.25265	-0.582985	-0.308826	-0.282422	-0.501589	-0.365779	-0.490046	-0.227302	-0.149171
> 10 days	-0.319295	-0.20386	-0.253572	0.659148	-0.315348	-0.203241	-0.458564	-0.404205	-0.579325	-0.880361
> 10 days	-0.352568	-0.502697	-0.575325	0.801854	-0.30885	-0.700488	-0.644132	-0.253985	0.324263	-1.11178
> 10 days	-0.393382	0.046187	-0.985176	-0.175798	-0.255128	-0.501589	-0.365779	-0.253985	-0.447552	0.17334
> 10 days	-0.393382	-0.100182	-0.900908	0.601256	-0.317514	-0.103792	-0.644132	-0.441761	-0.359076	-0.176252
> 10 days	-0.393382	-0.0178495	-1.02348	0.376199	-0.340476	-0.103792	-0.458564	-0.253985	-0.0672919	-0.629245
> 10 days	-0.393382	-0.0849353	-1.13073	0.18088	-0.0835643	-0.103792	-0.504956	-0.178874	-0.505909	-0.149171
> 10 days	-0.393382	-0.731398	-0.188455	-0.0967902	-0.205738	0.0453825	-0.551348	-0.221795	-0.464494	-0.506149
> 10 days	-0.393382	-0.978396	-0.284215	-0.457515	-0.182776	-0.103792	-0.644132	-0.253985	-0.581208	-0.708027
> 10 days	6.68797	0.31453	-0.900908	-0.373053	-0.348708	-1.24746	-0.365779	-0.253985	-0.287542	-0.491378
> 10 days	4.37884	-0.170317	-0.402957	0.505532	-0.268991	-0.501589	-0.644132	-0.34519	-0.287542	-0.149171
> 10 days	2.45344	0.332826	-0.104187	1.77405	-0.0107798	-0.103792	-0.365779	-0.463221	-0.287542	-0.149171
> 10 days	-0.393382	-0.362427	-1.14605	-0.396632	1.10655	-1.44636	-0.504956	1.59695	-0.287542	-1.47122
> 10 days	-0.393382	-0.39292	-1.02731	-0.577698	-0.325746	-0.899387	-0.412172	-0.495411	-0.120001	-0.149171
> 10 days	-0.393382	-0.313637	-0.295706	0.280827	-0.324446	-0.103792	-0.412172	-0.253985	-0.287542	-0.397825
> 10 days	-0.393382	-0.389871	-0.445091	1.08252	-0.368204	-0.750213	-0.644132	-0.38811	-0.609445	-0.909904
> 10 days	-0.319295	-0.517944	-0.812809	-0.496051	-0.0272429	-0.551314	0.933201	-0.200335	-0.287542	-1.30381
> 10 days	-0.010966	-0.777139	-0.0352396	-0.697529	-0.27419	-0.103792	0.144534	-0.30227	-0.383548	-0.501226
> 10 days	-0.393382	-0.731398	0.386103	-0.588608	-0.389432	-0.103792	-0.59774	-0.253985	-0.632035	-0.338739
> 10 days	-0.393382	-0.746645	0.290344	-0.183716	-0.367337	-0.103792	-0.644132	-0.253985	-0.761926	-0.240262
> 10 days	-0.0886027	1.19274	-1.16137	1.22241	-0.32358	-0.30269	-0.272995	-0.372015	0.516276	-0.767113
> 10 days	-0.166239	-0.475253	-1.59804	-0.746271	-0.423225	-0.153516	0.46928	-0.468586	-1.02359	-0.149171
> 10 days	-0.393382	-0.566733	-1.11924	-0.504673	-0.397664	-1.54581	-0.551348	-0.253985	-0.938878	-0.149171
> 10 days	-0.319295	2.1106	-0.242081	4.64261	-0.336577	0.741528	-0.180211	-0.479316	-0.287542	-0.149171
> 10 days	-0.352568	0.149865	-0.188455	-0.956371	-0.335277	-1.29718	-0.365779	-0.253985	-0.332721	-0.149171
> 10 days	-0.352568	1.39705	-0.0773739	-0.282256	-0.346542	-0.103792	0.422888	-0.527601	-0.714864	-0.149171
> 10 days	-0.393382	-0.661263	-1.11541	-1.2124	-0.425391	-1.14801	-0.736917	-0.253985	-0.852284	-0.149171
> 10 days	-0.393382	0.366369	0.163941	-0.0688121	-0.228267	-1.09829	-0.365779	-0.24862	-0.287542	-0.149171
> 10 days	-0.166239	0.0949767	-0.789827	-0.389769	-0.0839975	-1.19773	2.18579	0.0947418	-0.287542	-1.21518
> 10 days	-0.243876	-0.100182	-0.510208	-0.773897	-0.246463	0.691804	-0.644132	-0.0554789	4.71043	-1.15117
> 10 days	-0.393382	-0.206909	-0.479565	-0.763691	-0.160681	0.492905	-0.365779	-0.0608439	-0.287542	-0.983761
> 10 days	-0.393382	0.311481	0.949171	0.455383	-0.242564	-0.103792	-0.59774	-0.36665	2.46087	0.493389
> 10 days	-0.319295	0.680453	-0.169303	0.0473237	-0.0796651	0.940427	-0.59774	-0.457856	-0.287542	0.439227
> 10 days	-0.393382	0.0400883	-0.609798	-0.118082	0.765588	1.38795	-0.319387	0.379088	-0.287542	-1.09209
> 10 days	-0.166239	-0.222156	2.19405	0.418958	-0.350008	-0.103792	-0.644132	-0.253985	0.469214	2.40876
> 10 days	-0.393382	-0.209959	-0.280385	-0.245303	-0.00211495	-0.103792	1.30434	0.438103	-0.750631	-0.149171
> 10 days	-0.393382	0.384665	0.0451986	0.139353	-0.333111	-0.451864	-0.365779	-0.27008	-0.261187	-0.149171
> 10 days	-0.393382	0.113273	-0.479565	0.221351	-0.340476	-0.103792	2.7425	-0.516871	-0.600033	-0.451987
> 10 days	-0.393382	0.329777	-1.215	0.366521	-0.260327	0.194557	0.190927	-0.436396	1.2975	-0.149171
> 10 days	-0.166239	-0.389871	2.72264	0.159588	1.68493	0.144832	-0.180211	1.79009	-0.287542	-0.149171
> 10 days	-0.393382	-0.825928	-0.188455	-0.771609	0.269094	-0.103792	-0.412172	-0.253985	-0.287542	-0.149171
> 10 days	-0.166239	-0.524042	-1.11541	-0.899359	0.432859	-0.650763	0.190927	0.464928	-0.0428197	-0.149171
> 10 days	-0.319295	-0.341081	0.286513	-0.603916	-0.309716	-0.551314	-0.365779	-0.221795	-0.287542	-0.149171
> 10 days	0.911802	-0.618572	0.305665	0.180704	-0.186242	-0.501589	0.237319	-0.431031	3.05762	0.729733
> 10 days	-0.166239	2.5741	-1.58655	0.442009	-0.396364	1.73602	-0.458564	-0.318365	0.058834	-0.149171
> 10 days	-0.352568	3.28155	0.029877	1.14358	-0.346542	-0.40214	0.608456	-0.425665	-0.537911	0.788819
> 10 days	-0.352568	4.72085	0.558471	3.87382	-0.270724	-0.103792	-0.226603	-0.253985	0.836297	1.9213
> 10 days	-0.352568	-1.2132	0.209905	-0.322023	0.220138	-1.14801	-0.551348	0.0625516	1.37468	-0.149171
> 10 days	-0.352568	-0.679559	0.137128	0.00949161	-0.305817	1.53712	-0.365779	-0.253985	-0.886169	-0.304272
> 10 days	-0.352568	-0.780188	0.684874	-0.0271088	-0.281555	1.4874	-0.365779	-0.232525	-0.313896	0.0453201
> 10 days	-0.352568	-0.237403	1.28241	-0.405078	0.402532	-1.39663	-0.458564	0.0625516	0.00800715	-0.149171
> 10 days	-0.352568	-0.810682	0.320987	-0.785863	-0.328345	-0.103792	-0.365779	-0.253985	-0.872992	-0.149171
> 10 days	-0.352568	-0.450858	0.15628	-0.215565	-0.165447	-0.203241	3.2992	-0.307635	-0.417432	-0.149171
> 10 days	-0.393382	0.0492363	-0.000766078	-1.04946	-0.256427	-1.44636	-0.644132	-0.372015	-0.287542	-0.149171
> 10 days	-0.393382	-0.514894	0.776803	-0.360031	-0.204005	-0.352415	-0.59774	-0.473951	-0.287542	-0.149171
> 10 days	-0.319295	-0.423414	-0.211438	0.336783	-0.30625	-0.252966	-0.365779	-0.253985	-0.287542	-0.149171
> 10 days	-0.393382	1.59221	0.229057	0.724431	-0.270724	0.144832	0.376495	-0.32373	-0.287542	-0.149171
> 10 days	-0.393382	4.61412	-0.479565	2.45081	-0.3864	-0.103792	-0.365779	0.400548	-0.287542	-0.149171
> 10 days	-0.393382	2.11365	0.0643506	0.110319	-0.324446	-1.39663	1.02599	-0.135954	-0.287542	-0.149171
> 10 days	-0.243876	0.0797299	-0.671084	0.712289	0.212339	-0.103792	-0.412172	-0.506141	-0.477672	-0.71295
> 10 days	-0.393382	0.0797299	-0.671084	0.712289	0.212339	-0.103792	-0.412172	-0.506141	-0.477672	-0.71295
> 10 days	-0.0886027	-0.39292	0.305665	0.844789	-0.267258	-0.103792	-0.551348	-0.253985	-0.641447	-0.0531566
> 10 days	-0.393382	-0.325834	-1.0005	-0.580161	-0.408928	0.592354	-0.551348	-0.329095	0.472979	-0.149171
> 10 days	-0.393382	-0.664313	-0.72471	-0.835132	-0.378601	-0.103792	-0.551348	-0.253985	-0.458847	-1.08224
> 10 days	-0.393382	-0.832027	-0.759183	-0.32871	-0.37037	-0.103792	-0.365779	-0.253985	-0.541676	-0.363358
> 10 days	-0.166239	0.659107	-1.42184	-0.53881	0.023013	-0.103792	6.68583	1.59158	-0.287542	-1.50076
> 10 days	-0.393382	0.192556	-0.854943	-0.238441	-0.390299	-0.103792	4.41261	-0.441761	-0.287542	-0.149171
> 10 days	-0.393382	0.0583844	-0.582985	-0.456811	-0.381201	-1.14801	1.81465	-0.146684	0.369443	-0.589855
> 10 days	-0.393382	0.0675325	-0.53319	0.263583	-0.404596	-0.352415	0.933201	-0.253985	-0.287542	-0.149171
> 10 days	-0.352568	0.137668	-0.494886	0.784082	-0.381201	1.43767	-0.226603	-0.490046	1.24668	-0.0826996
> 10 days	-0.352568	0.326728	-0.0352396	1.12475	-0.343942	-1.29718	-0.365779	-0.37738	1.02643	2.19704
> 10 days	-0.352568	-0.331933	0.328648	-0.608316	-0.340909	-0.103792	-0.226603	-0.253985	0.783587	-0.149171
> 10 days	-0.393382	1.02198	-0.609798	5.76543	-0.316215	-1.49608	-0.365779	-0.253985	1.62505	-0.149171
> 10 days	-0.308204	-0.807632	-0.406787	-0.833725	-0.372103	-0.103792	-0.365779	-0.253985	-0.769455	-1.55493
> 10 days	-0.393382	-0.877768	0.244379	-0.407365	-0.311882	-1.44636	-0.690525	-0.532966	-0.287542	-0.584931
> 10 days	-0.308204	-0.673461	-0.605968	-0.793781	-0.213537	-0.103792	-0.365779	-0.184239	-0.287542	-2.16056
> 10 days	-0.379186	-0.25265	-0.119508	-0.549016	0.488314	-0.601039	0.0517501	0.663434	-0.287542	-0.149171
> 10 days	-0.166239	-0.923508	0.389934	-1.01919	2.84038	0.890702	-0.644132	6.02846	-0.287542	-0.149171
> 10 days	-0.393382	-0.103231	-0.992837	-0.351585	-0.36777	1.58685	-0.0410342	0.0679167	-0.287542	-0.149171
> 10 days	-0.166239	-0.191663	-0.720879	-0.670431	0.142588	0.0951072	1.95383	0.180582	-0.287542	-0.161481
> 10 days	-0.379186	-0.853373	-0.0160876	0.0619287	0.241367	-0.501589	-0.644132	0.298613	-0.287542	-0.149171
> 10 days	-0.308204	-0.338032	1.46627	-0.328534	-0.176711	-0.551314	0.608456	-0.350555	2.93149	-0.149171
> 10 days	-0.352568	-0.164218	-0.188455	-0.485141	-0.377302	4.96813	-0.59774	0.207407	2.73007	-0.67356
> 10 days	-0.352568	0.351122	-0.391466	0.192845	-0.142052	-1.39663	-0.319387	0.196677	4.74243	-0.149171
> 10 days	-0.352568	-0.237403	0.0260467	0.384469	-0.283288	1.8852	-0.551348	-0.0501139	2.32534	1.22704
> 10 days	0.474818	1.93679	1.17899	0.00157326	2.17535	-0.799937	-0.365779	2.57875	2.11638	-0.149171
> 10 days	-0.393382	2.84854	-0.318688	0.824026	-0.409795	-0.103792	0.0517501	-0.173509	1.81707	-0.149171
> 10 days	-0.379186	2.32406	3.82579	4.69627	0.667242	-1.44636	2.23218	-0.0983991	2.09379	-0.149171
> 10 days	-0.393382	-0.432562	-1.1269	-0.320088	-0.284588	1.63657	0.0981423	0.271788	1.96013	-0.149171
> 10 days	-0.393382	-0.517944	-0.464243	-0.221196	-0.330078	-0.451864	1.07238	-0.00719367	1.72483	-0.149171
> 10 days	-0.379186	-0.639918	-0.146321	-0.299148	-0.344375	0.144832	1.44352	-0.093034	-0.357193	-0.149171
> 10 days	-0.393382	1.01893	-1.13839	-0.0462888	0.316317	0.791253	-0.412172	0.271788	0.0607165	-0.149171
> 10 days	-0.393382	1.43669	0.179262	0.180528	-0.353907	-0.949111	0.515672	-0.114494	-0.287542	-0.461835
> 10 days	-0.393382	1.46414	0.887885	0.221351	-0.337444	1.33822	-0.365779	-0.168144	-0.332721	0.675571
> 10 days	-0.393382	1.6349	3.45808	1.1756	-0.206171	-0.650763	3.99509	-0.130589	-0.287542	6.27889
> 10 days	-0.0886027	0.866463	2.17107	3.14093	-0.24473	2.38244	0.933201	-0.511506	-0.287542	-0.149171
> 10 days	-0.393382	1.96118	-1.07328	1.2115	-0.279822	1.13933	-0.226603	0.185947	2.58135	-0.149171
> 10 days	-0.393382	5.8979	-0.372314	2.58489	0.0758684	-0.103792	-0.365779	-0.135954	-0.287542	-0.149171
> 10 days	-0.393382	6.54436	1.9106	5.48864	-0.202272	1.13933	2.37136	-0.463221	-0.287542	-0.149171
> 10 days	-0.393382	2.07401	1.62332	3.18369	-0.0969947	1.23878	-0.365779	-0.0662089	3.81814	-0.149171
> 10 days	-0.393382	0.74144	-1.47164	-0.373053	0.00914932	-0.103792	-0.133819	-0.414935	3.31928	-0.41752
> 10 days	-0.393382	0.762785	-1.33374	0.449752	-0.0367742	0.592354	-0.458564	-0.232525	3.99886	-0.934523
> 10 days	-0.393382	-0.0178495	1.48926	-0.273985	-0.407629	-0.103792	-0.59774	-0.495411	-1.19678	1.1778
> 10 days	-0.393382	-0.121528	0.370782	-0.319032	-0.0458723	1.43767	-0.226603	0.0303615	-0.287542	3.06363
> 10 days	-0.393382	-0.213008	-1.46781	-0.20536	-0.357373	-0.103792	-0.365779	-0.146684	0.736525	-0.149171
> 10 days	-0.393382	-0.569783	-0.487226	-0.659697	-0.359972	-0.0540669	-0.365779	-0.253985	-0.637682	-0.90498
> 10 days	-0.393382	-0.496598	-0.414448	-0.52966	-0.347408	-0.103792	-0.690525	-0.28081	-0.287542	-0.149171
> 10 days	-0.393382	-0.502697	0.853411	0.125803	-0.250362	0.642079	-0.59774	-0.253985	-0.287542	-1.04285
> 10 days	-0.393382	-0.469154	-0.556173	-0.630487	-0.356506	-0.103792	-0.365779	-0.522236	0.693228	-1.05762
> 10 days	-0.393382	-0.649066	-0.605968	-0.749262	-0.368204	-0.103792	0.422888	-0.495411	-0.287542	-1.24472
> 10 days	-0.393382	-0.520993	0.175432	-0.388361	-0.240398	-0.899387	0.237319	-0.350555	-0.287542	-0.535692
> 10 days	-0.243876	-0.280094	-0.0314092	-0.00106619	-0.255561	-0.352415	-0.458564	-0.35592	0.781705	-0.149171
> 10 days	-0.393382	-0.621622	-0.931551	-1.19111	-0.107393	-1.19773	-0.59774	-0.329095	0.962423	-0.149171
> 10 days	-0.393382	-0.792386	-0.732371	-0.8383	-0.329212	-0.103792	-0.458564	-0.506141	-0.287542	-0.816351
> 10 days	0.0644525	-0.752744	-0.736201	-0.350881	-0.333544	-0.103792	-0.365779	-0.253985	0.988777	-0.149171
> 10 days	0.219726	1.53732	-0.188455	0.900218	-0.416293	-0.103792	-0.365779	-0.082304	5.29212	-0.149171
> 10 days	-0.393382	3.78165	-0.893247	1.99365	-0.360839	-0.650763	1.81465	-0.253985	2.41758	-0.149171
> 10 days	-0.393382	4.05914	-0.62895	4.49849	-0.270724	-0.103792	1.11877	0.475658	1.15255	-0.149171
> 10 days	-0.393382	3.10774	-0.537021	4.19777	-0.30625	-0.103792	0.886809	-0.506141	2.34604	-0.136862
> 10 days	-0.393382	3.83044	-0.326349	6.10856	-0.197507	-0.551314	0.701241	-0.253985	1.4048	-0.149171
> 10 days	-0.393382	0.637762	-0.927721	2.60249	-0.334844	-1.19773	-0.412172	-0.500776	-0.287542	-1.21026
> 10 days	-0.393382	-0.749695	-0.311028	-1.03661	-0.357806	-0.252966	2.55693	-0.447126	-0.287542	-0.149171
> 10 days	-0.393382	-1.05158	-0.640441	-1.06916	-0.395498	-0.849662	1.76826	-0.372015	-1.09701	-0.149171
> 10 days	-0.393382	-0.905212	-0.23825	-0.846042	-0.359539	-0.601039	2.27857	-0.313	-0.287542	-0.149171
> 10 days	-0.393382	-0.0452937	-1.28395	-0.518926	-0.255561	1.23878	-0.551348	-0.162779	1.20903	-1.43675
> 10 days	-0.393382	-0.292291	-0.215268	-0.449949	-0.37037	1.13933	-0.365779	-0.253985	-0.310131	-0.149171
> 10 days	-0.393382	-0.752744	-0.00459647	-0.0276366	-0.360405	-0.103792	-0.412172	-0.382745	-1.07253	0.429379
> 10 days	-0.393382	-0.0818859	-1.55207	-1.04136	0.0667704	-0.451864	1.25795	-0.0715739	1.57611	-0.149171
> 10 days	-0.393382	-0.429512	-1.14605	-1.00406	-0.343509	-0.352415	2.51054	-0.0608439	1.32951	-0.149171
> 10 days	-0.393382	-0.374624	0.45505	-0.0842968	-0.255994	-0.30269	0.886809	-0.522236	-0.287542	-0.149171
> 10 days	0.0644525	3.18397	0.244379	1.20939	0.394301	2.97914	4.59818	-0.109129	1.1582	-0.149171
> 10 days	-0.393382	2.3271	-0.602137	0.702787	-0.301051	0.0951072	3.9023	-0.253985	-0.287542	0.0699393
> 10 days	-0.393382	1.4245	1.17516	0.832648	-0.270724	-0.949111	2.97446	-0.253985	-0.287542	2.94053
> 10 days	-0.393382	-0.43866	-0.862604	-0.647379	0.52254	-0.103792	-0.365779	-0.436396	-0.287542	-0.149171
> 10 days	-0.393382	-0.0757872	0.313326	-0.543561	-0.314482	-0.00434216	-0.365779	-0.414935	-0.287542	-0.149171
